# Supplementary material for: Human metapneumovirus prevalence and patterns of subgroup persistence identified through surveillance of pediatric pneumonia hospital admissions in coastal Kenya, 2007–2016
Source: BMC Infect Dis. 2019 Aug 30;19:757. doi: 10.1186/s12879-019-4381-9 (PMC6716807; doi:10.1186/s12879-019-4381-9)
Supplement: Supplementary file 2 — Panel A and B, GenBank accession numbers for global contemporaneous F (714) and G (500) gene sequences retrieved from GenBank. Panel C, GenBank accession numbers for Kilifi sequences detected by alternative rt-PCR assay. (CSV 11 kb) [file 12879_2019_4381_MOESM2_ESM.csv]

Sheet 1: F gene Genbank accession numbers
1	KC210091	KF192729	KT371657	KT371628	JQ041681	LC337733	LC337760	KT807500	KJ627387	JQ745076	KY474540	FJ641077	MF104576	KT371622	HQ456623	LC337750	AB693956	KJ627391	KT032166	JQ745093	KF192760
2	KC210085	KF192736	KT371660	KT371638	HQ456607	LC337734	LC337761	KT807505	KJ627406	JQ745077	KY474534	FJ641078	MF104578	KT371625	HQ456629	LC337751	AB618756	KJ627431	KT032163	JQ745094	KF192761
3	HM124491	KF192737	KT371664	KT371650	HQ456608	LC337735	LC337762	KT807507	KJ627433	JQ745078	MF045424	FJ641081	KT371646	KT371630	HQ456632	LC337752	AB618757	KJ627435	KF516922	JQ745068	KF192762
4	MG431250	KF192739	KT371665	KT371655	HQ456609	LC337736	LC337763	KT807499	KT032159	JQ745079	KY474532	FJ641083	KU375616	KT371631	HQ456634	LC337753	AB618758	KJ627386	JQ181560	JQ745052	KF192723
5	HM124511	KF192740	KT371667	KT371661	HQ456610	LC337737	LC337764	KT807512	KT032162	JQ745080	KY474535	FJ641084	KT371671	KU375610	HQ456635	LC337754	AB618759	KJ627392	JQ181561	KM361520	KF192726
6	HM124512	KF192741	KT371669	KT371662	HQ456611	LC337738	LC337765	KT807508	KT032165	JQ745081	KY474536	FJ641085	KT371672	KU375611	HQ456636	LC337755	AB618760	KJ627404	JQ181562	KJ131441	KF192728
7	KF192769	KF192744	KT371670	KT371663	HQ456612	LC337739	LC337766	KT807510	KT032167	JQ745082	KY474539	FJ641086	KT371673	KT371654	HQ456638	LC337702	AB618761	KJ627426	JQ181563	KJ131442	KJ152609
8	KF192770	KF192750	KU375614	KT371666	HQ456613	LC337740	LC337767	KT807501	KT032169	JQ745083	KY474541	FJ641087	KU375619	KT371658	HQ456640	LC337703	AB618762	KJ627434	JQ181564	KJ131444	KJ152614
9	KF192773	KF192763	KU375615	KU375623	HQ456617	LC337741	LC337699	KT807502	KT032170	JQ745084	KY474542	FJ641088	KU375620	KT371659	HQ456616	LC337704	AB618763	KJ627379	JQ181565	KJ131445	KF192754
10	KF192774	KF192743	KU375592	KU375624	HQ456625	LC337742	LC337700	KT807503	KT032171	JQ745085	KY474543	FJ641089	KT371674	KT371668	HQ456615	LC337705	AB618764	KJ627393	JQ181566	KJ131446	KF192755
11	KF192775	KF192759	KX497050	KT371610	HQ456628	LC337743	LC337701	KT807504	KT032157	JQ745086	KY474544	FJ641090	KT371675	KU375617	HQ456618	LC337706	AB618765	KJ627402	JQ181567	KJ131447	KF192756
12	KF192776	KF729943	KX497057	KT371611	HQ456633	LC337744	LC337768	MF166864	KT032158	JQ745087	KY474545	FJ641091	KT371676	KU375618	HQ456624	LC337707	AB618766	KJ627403	JQ181568	KJ131450	KJ152616
13	KF192777	FJ641076	KX497063	KT371614	HQ456614	LC337745	LC337769	KJ627432	KT032160	JQ745088	KY474529	FJ641092	KT371677	KT371678	HQ456626	LC337708	AB618767	KJ627409	JQ181569	KJ131453	KJ131434
14	KF192778	FJ641079	KX497064	KT371615	HQ456619	LC337746	AB618749	KJ627397	KT032161	JQ745089	KY474530	FJ641093	KT371680	KT371679	HQ456627	LC337709	AB618768	KJ627410	JQ181570	KJ131454	KF192758
15	KF192779	FJ641080	MF104558	KT371617	HQ456620	LC337747	AB618750	KJ627400	KT032164	JQ745090	KF192782	FJ641094	KU375589	KU375590	HQ456630	LC337710	AB618769	KJ627412	JQ181571	KJ131455
16	KF192780	FJ641082	MF104559	KT371620	HQ456621	LC337748	AB618751	KJ627414	KT032168	JQ745091	KF192783	FJ641095	KU375621	KX497048	HQ456631	LC337711	AB618770	KJ627420	JQ181572	KJ131456
17	KF192781	FJ641074	MF104562	KT371621	HQ456622	LC337749	AB693954	KJ627383	KT032172	JQ745092	KF192784	FJ641096	KX497049	KX497051	HQ456637	LC337712	AB618771	KJ627422	JQ181573	KJ152608
18	KF192772	FJ641097	KX497053	KX497055	HQ456639	LC337713	AB618772	KJ627424	JQ181574	KJ152610	KF192785	KT371641	KX497054	JQ041684	KC731526	LC337758	AB693955	KJ627395	JQ745061	KJ131431
19	KF192793	FJ641098	KX497059	KX497056	KC731509	LC337714	AB618773	KJ627430	JQ181575	KJ152612	KF192786	KT371642	KX497058	JQ041685	KC731527	LC337687	AB693957	KJ627398	JQ745062	KJ131432
20	KF192794	FJ641099	KX497060	KX497061	KC731511	LC337669	AB618774	KJ627436	JQ181576	KJ152613	KF192787	KT371643	KX497062	JQ041686	LC337721	LC337688	AB693958	KJ627407	JQ745063	KJ131433
21	KF192796	FJ641100	MF104560	MF104585	KC731518	LC337670	AB618775	KJ627377	JQ181577	KJ152615	KF192788	KU375612	KX497065	JQ041687	LC337722	LC337689	JQ888113	KJ627415	JQ745064	KJ131435
22	KF192797	FJ641101	MF104561	MF104564	KC731521	LC337671	AB618776	KJ627380	JQ181578	KJ152617	KF192789	KU375613	MF104583	JQ041688	LC337723	LC337690	JQ888114	KJ627416	JQ745065	KJ131436
23	KF192801	FJ641102	MF104563	MF104566	KJ635573	LC337672	AB618777	KJ627381	JQ181579	KJ152618	KF192790	KT371644	MF104584	JQ041689	LC337724	LC337691	JQ888115	KJ627418	JQ745066	KJ131437
24	KF192724	FJ641103	MF104565	MF104567	KJ635575	LC337673	AB618778	KJ627384	JQ181580	KJ152619	KF192791	KT371645	MF104586	JQ041690	LC337725	LC337692	JQ888116	KJ627419	JQ745067	KJ131438
25	KF192725	FJ641104	MF104579	MF104569	KC731516	LC337674	AB618779	KJ627389	JQ181581	KJ152620	KF192792	KT371647	MF104568	JQ041691	LC337726	LC337693	JQ888117	KJ627421	JQ745069	KJ131439
26	KF192727	FJ641105	MF104580	MF104570	KC731519	LC337675	AB693959	KJ627396	JQ181582	KJ152621	KF192795	KT371648	MF104572	JQ041692	LC337727	LC337694	JQ888118	KJ627425	JQ745070	KJ131448
27	KF192730	FJ641106	MF104581	MF104571	KC731522	LC337676	AB693960	KJ627399	JQ181583	KJ152622	KF192798	KT371649	MF104573	JQ041693	LC337728	LC337695	KT807509	KJ627413	JQ745071	KJ152611
28	KF192731	FJ641107	MF104587	MF104575	KC731523	LC337677	AB618741	KJ627405	JQ181584	KJ152623	KF192799	KT371651	MF104574	JQ041694	LC337729	LC337696	KT807511	KJ627423	JQ745072	KY967366
29	KF192732	FJ641108	KT371612	MF104577	HQ599221	LC337678	AB618742	KJ627408	JQ745049	KJ152624	KF192800	KT371652	KT371616	JQ041695	LC337730	LC337697	KT807514	KJ627427	JQ745073	MF045425
30	KF192733	FJ641075	KT371613	MF104582	HQ599225	LC337679	AB618743	KJ627411	JQ745050	KJ131440	KF192802	KT371653	KT371626	JQ041676	LC337731	LC337698	KT807517	KJ627428	JQ745074	KY474537
31	KF192734	KU821121	KT371619	HQ909765	HQ599226	LC337680	AB618744	KJ627417	JQ745051	KJ131443	KF192803	KT371656	KT371627	JQ041679	LC337732	LC337759	KT807518	KJ627385	JQ745075	KY474538
32	KF192735	KT371618	KT371623	HQ909766	HQ599227	LC337681	AB618745	KJ627382	JQ745053	KJ131449	KF192751	KF192745	KT371634	KT371639	JQ041677	KJ635574	LC337684	AB618748	KJ627437	JQ745056
33	KF192738	KT371632	KT371624	JQ041674	KC731510	LC337682	AB618746	KJ627401	JQ745054	KJ131451	KF192752	KF192746	KT371635	KU375609	JQ041678	HQ599224	LC337685	AB618752	KJ627390	JQ745057
34	KF192742	KT371633	KT371629	JQ041675	KC731525	LC337683	AB618747	KJ627429	JQ745055	KJ131452	KF192753	KF192747	KT371636	KU375622	JQ041680	KC731508	LC337686	AB618753	KJ627378	JQ745058
35	KF192748	KT371637	KU375591	JQ041682	KC731514	LC337756	AB618754	KJ627388	JQ745059	KJ131430	KF192757	KF192749	KT371640	KX497052	JQ041683	KC731515	LC337757	AB618755	KJ627394	JQ745060
Sheet 1: G gene Genbank accession numbers
1	GQ888743	KF178973	KJ627378	KU320893	KU320963	KX829106	LC192176	LC192246	KF179012	KJ627412	KU320927	KX829070	KX829140	LC192210	KC731527	HQ864251	KF178996	KJ627401	KU320916	KU375606	KX829129
2	HM197719	KF178974	KJ627379	KU320894	KU320964	KX829107	LC192177	LC192247	KF179013	KJ627413	KU320928	KX829071	KX829141	LC192211	KF178964	HQ864252	KF178997	KJ627402	KU320917	KU375607	KX829130
3	HQ864230	KF178975	KJ627380	KU320895	KU320965	KX829108	LC192178	LC192248	KF179014	KJ627414	KU320929	KX829072	KX829142	LC192212	KF178965	HQ864253	KF178998	KJ627403	KU320918	KU375608	KX829131
4	HQ864231	KF178976	KJ627381	KU320896	KU320966	KX829109	LC192179	LC192249	KF179015	KJ627415	KU320930	KX829073	KX829143	LC192213	KF178966	HQ864254	KF179004	KJ627404	KU320919	KX829062	KX829132
5	HQ864232	KF178977	KJ627382	KU320897	KU320967	KX829110	LC192180	LC192250	KF179016	KJ627416	KU320931	KX829074	KX829144	LC192214	KF178967	HQ864255	KF179005	KJ627405	KU320920	KX829063	KX829133
6	HQ864233	KF178978	KJ627383	KU320898	KU320968	KX829111	LC192181	LC192251	KF179017	KJ627417	KU320932	KX829075	KX829145	LC192215	KF178968	HQ864256	KF179006	KJ627406	KU320921	KX829064	KX829134
7	HQ864234	KF178979	KJ627384	KU320899	KU320969	KX829112	LC192182	LC192252	KF179018	KJ627418	KU320933	KX829076	KX829146	LC192216	KF178969	HQ864257	KF179007	KJ627407	KU320922	KX829065	KX829135
8	HQ864235	KF178980	KJ627385	KU320900	KU320970	KX829113	LC192183	LC192253	KF179019	KJ627419	KU320934	KX829077	KX829147	LC192217	KF178970	HQ864258	KF179008	KJ627408	KU320923	KX829066	KX829136
9	HQ864236	KF178981	KJ627386	KU320901	KU320971	KX829114	LC192184	MF045424	KF179020	KJ627420	KU320935	KX829078	KX829148	LC192218	KF178971	HQ864259	KF179009	KJ627409	KU320924	KX829067	KX829137
10	HQ864237	KF178982	KJ627387	KU320902	KU320972	KX829115	LC192185	MF045425	KF179021	KJ627421	KU320936	KX829079	KX829149	LC192219	KF178972	HQ864260	KF179010	KJ627410	KU320925	KX829068	KX829138
11	HQ864238	KF178983	KJ627388	KU320903	KU320973	KX829116	LC192186	JX082178	KF179022	KJ627422	KU320937	KX829080	KX829150	LC192220	KC731523	JQ689392	KF179011	KJ627411	KU320926	KX829069	KX829139
12	HQ864239	KF178984	KJ627389	KU320904	KU375593	KX829117	LC192187	KC709791	KF179023	KJ627423	KU320938	KX829081	KX829151	LC192221	KC731524	LC192199	KC731505	KF179035	KJ627435	KU320950	KX829093
13	HQ864240	KF178985	KJ627390	KU320905	KU375594	KX829118	LC192188	KC709792	KF179024	KJ627424	KU320939	KX829082	KX829152	LC192222	KF516922	LC192200	KC731506	KF179036	KJ627436	KU320951	KX829094
14	HQ864241	KF178986	KJ627391	KU320906	KU375595	KX829119	LC192189	KC731486	KF179025	KJ627425	KU320940	KX829083	KX829153	LC192223	KJ627377	LC192201	KC731508	KF179037	KJ627437	KU320952	KX829095
15	HQ864242	KF178987	KJ627392	KU320907	KU375596	KX829120	LC192190	KC731487	KF179026	KJ627426	KU320941	KX829084	KX829154	LC192224	KU176105	LC192202	KC731509	KF179038	KM361520	KU320953	KX829096
16	HQ864243	KF178988	KJ627393	KU320908	KU375597	KX829121	LC192191	KC731489	KF179027	KJ627427	KU320942	KX829085	KX829155	LC192225	KU176106	LC192203	KC731511	KF179039	KR138311	KU320954	KX829097
17	HQ864244	KF178989	KJ627394	KU320909	KU375598	KX829122	LC192192	KC731490	KF179028	KJ627428	KU320943	KX829086	KX829156	LC192226	KU320961	LC192204	KC731513	KF179040	KR138312	KU320955	KX829098
18	HQ864245	KF178990	KJ627395	KU320910	KU375599	KX829123	LC192193	KC731491	KF179029	KJ627429	KU320944	KX829087	KX829157	LC192227	KU320962	LC192205	KC731515	KF179041	KU176100	KU320956	KX829099
19	HQ864246	KF178991	KJ627396	KU320911	KU375600	KX829124	LC192194	KC731492	KF179030	KJ627430	KU320945	KX829088	KX829158	LC192228	KX829104	LC192206	KC731518	KF179042	KU176101	KU320957	KX829100
20	HQ864247	KF178992	KJ627397	KU320912	KU375601	KX829125	LC192195	KC731494	KF179031	KJ627431	KU320946	KX829089	KX829159	LC192229	KX829105	LC192207	KC731519	KF179043	KU176102	KU320958	KX829101
21	HQ864248	KF178993	KJ627398	KU320913	KU375602	KX829126	LC192196	KC731497	KF179032	KJ627432	KU320947	KX829090	KX829160	LC192230	LC192174	LC192208	KC731521	KF179044	KU176103	KU320959
22	HQ864249	KF178994	KJ627399	KU320914	KU375603	KX829127	LC192197	KC731498	KF179033	KJ627433	KU320948	KX829091	KX829161	LC192231	LC192175	LC192209	KC731522	KF179045	KU176104	KU320960
23	HQ864250	KF178995	KJ627400	KU320915	KU375605	KX829128	LC192198	KC731500	KF179034	KJ627434	KU320949	KX829092	KX829162	LC192232	LC192241	LC192242	LC192243	KX829163	KX829164	KX829165
24	KX829167	KX829168	KX829169	KY967366	LC192171	LC192172	LC192173	LC192244	LC192245	LC192233	LC192234	LC192235	LC192236	LC192237	LC192238	LC192239	LC192240	KX829166	KX829103	KX829102
Sheet 1: Kilifi F and G gene Genbank accession numbers (excluded sequences).
1	MH482617	MH482624	MH482644	MH482705	MH482710	MH482731	MH482743
2	MH482618	MH482635	MH482646	MH482706	MH482715	MH482733
3	MH482619	MH482639	MH482649	MH482707	MH482720	MH482735
4	MH482620	MH482640	MH482653	MH482708	MH482728	MH482736
5	MH482621	MH482642	MH482654	MH482709	MH482729	MH482742
